# Supplementary material for: ﻿Morphological, ecological, and molecular phylogenetic approaches reveal species boundaries and evolutionary history of Goodyeracrassifolia (Orchidaceae, Orchidoideae) and its closely related taxa
Source: PhytoKeys. 2022 Nov 4;212:111–34. doi: 10.3897/phytokeys.212.91536 (PMC9836457; doi:10.3897/phytokeys.212.91536)
Supplement: XML Treatment for Goodyera crassifolia [file phytokeys.212.91536-treatment1.xml]

<!DOCTYPE tp:taxon-treatment
  PUBLIC "-//TaxonX//DTD Taxonomic Treatment Publishing DTD v0 20100105//EN" "tax-treatment-NSO.dtd">
<tp:taxon-treatment xmlns:tp="http://www.plazi.org/taxpub"><tp:treatment-meta><kwd-group><label>Taxon classification</label><kwd>
                <named-content content-type="kingdom">Plantae</named-content>
              </kwd><kwd>
                <named-content content-type="order">Asparagales</named-content>
              </kwd><kwd>
                <named-content content-type="family">Orchidaceae</named-content>
              </kwd></kwd-group><mixed-citation publication-type="journal"><person-group><name><surname>Suetsugu</surname><given-names>Kenji</given-names></name><name><surname>Hirota</surname><given-names>Shun K.</given-names></name><name><surname>Nakato</surname><given-names>Narumi</given-names></name><name><surname>Suyama</surname><given-names>Yoshihisa</given-names></name><name><surname>Serizawa</surname><given-names>Shunsuke</given-names></name></person-group><article-title>﻿Morphological, ecological, and molecular phylogenetic approaches reveal species boundaries and evolutionary history of <italic><tp:taxon-name><tp:taxon-name-part taxon-name-part-type="genus" reg="Goodyera">Goodyera</tp:taxon-name-part><tp:taxon-name-part taxon-name-part-type="species" reg="crassifolia">crassifolia</tp:taxon-name-part></tp:taxon-name></italic> (<tp:taxon-name><tp:taxon-name-part taxon-name-part-type="family">Orchidaceae</tp:taxon-name-part></tp:taxon-name>, <tp:taxon-name><tp:taxon-name-part taxon-name-part-type="subfamily">Orchidoideae</tp:taxon-name-part></tp:taxon-name>) and its closely related taxa</article-title><source>PhytoKeys</source><day>04</day><month>11</month><year>2022</year><volume>212</volume><fpage>111</fpage><lpage>134</lpage><pub-id pub-id-type="doi">10.3897/phytokeys.212.91536</pub-id></mixed-citation></tp:treatment-meta><tp:nomenclature><label>﻿</label><tp:taxon-name>
              <object-id xmlns:xlink="http://www.w3.org/1999/xlink" content-type="arpha" xlink:type="simple">6ACD988C-E19A-5C3D-AFD1-D0D47A25C103</object-id>
              <tp:taxon-name-part taxon-name-part-type="genus" reg="Goodyera">Goodyera</tp:taxon-name-part>
              <tp:taxon-name-part taxon-name-part-type="species" reg="crassifolia">crassifolia</tp:taxon-name-part>
            </tp:taxon-name><tp:taxon-authority>H.-J.Suh, S.-W.Seo, S.-H.Oh &amp; T.Yukawa</tp:taxon-authority></tp:nomenclature><tp:treatment-sec sec-type="material" id="SECID0E3EAI"><title>Type.</title><p>Korea. Jeollanam-do, Sinan-gun, Heuksando Island, 26 September 2016, <italic>S.-H. Oh et al. 7155</italic> (holotype: KB, isotypes: BH, TNS!, TUT).</p><p>Terrestrial herb, 20–37 cm tall. Rhizome pale green to brownish green, rooting at nodes. Roots fleshy, yellowish-brown, with minute root hairs. Stems erect, terete, 20–37 cm long, 3.4–7.5 mm in diam., pale green, glabrous. Leaves 5–15, widely spaced or somewhat clustered toward apex along the stem, 4.0–9.2 cm long; lamina ovate to lanceolate-ovate, 3.3–7.5 × 1.3–3.1 cm, length: width ratio 1.6–2.8, coriaceous, rounded at base, acute at apex, dorsally green with pale white reticulation or without any color decoration; petiole-like. Inflorescence a lax secund raceme, 6–14-flowered, with 2–4 sterile bracts; rachis 6.9–17.1 cm, internodes 17–24 mm long at inflorescence base; floral bracts lanceolate, 8–16 mm, pubescent, acuminate to acute at apex, pale green, shorter than the pedicellate ovary. Ovary and pedicel cylindric-fusiform, 11–20 mm, pale green, pubescent; hair on ovary and pedicel 0.3–0.5 mm, clavate. Flowers resupinate, weekly open. Sepals free, sub-similar, white tinged with pale yellow, pubescent on the outer surface, 1-veined; dorsal sepal narrowly elliptic-lanceolate, cymbiform, 10.1–12.8 × 3.3–4.4 mm, subacute at apex, forming a hood with petals; lateral sepals obliquely ovate-lanceolate, 9.7–12.5 × 3.2–4.8 mm, recurved at 2/3 of its entire length from the base, acute at apex, weekly spreading. Petals obliquely rhombic-oblanceolate to oblong-oblanceolate, 10.0–12.0 × 3.5–4.6 mm, hood recurved at apex, white tinged with pink or pale yellow, glabrous, 1-veined. Lip ovate-lanceolate, 9.5–11.5 × 2.7–4.0 mm; hypochile weekly concave-saccate, occasionally three-lobed, papillose inside; epichile ligulate, subacute at apex with 2 keels along the midrib. Column with lateral appendages; 5.8–7.3 mm long; stigma orbicular, slightly protruding; rostellar arms slender, occasionally three-lobed, sharp at apex; lateral appendage, rarely absent, usually 2 (–4), subulate or clavate, somewhat column-like, up to 6.0 mm long; anther ovate, 3.4–4.0 mm long; pollinia clavate, ca 4.0 mm; viscidium elliptic, ca. 2.0 mm long. Fruits cylindrical-fusiform, 13–22 mm long. Seeds fusiform, 0.8–1.1 mm long; embryo 1–3, ellipsoid, ca. 0.2 mm long.</p></tp:treatment-sec><tp:treatment-sec sec-type="material" id="SECID0EFFAI"><title>Specimens examined.</title><p><bold>Japan. Kyushu District</bold>—Miyazaki Pref.: Nishiusuki-gun, Gokase-cho, Kuraoka, 25 September 2013, <italic>T. Minamitani s.n.</italic> (AICH). Fukuoka Pref.: Kitakyushu-shi, Kokuraminami-ku, 11 September 2016, <italic>K. Tanaka KS209</italic> (KYO); Kitakyushu-shi, Kokuraminami-ku, 23 September 2018, <italic>K. Tanaka STG00473</italic> (KYO, herbarium sheet and spirit collection labelled as the same specimen); Tagawa-gun, Soeda-cho, Fukakura, 1 October 2016, <italic>K. Tanaka STG00438</italic> (KYO, spirit collection); Tagawa-gun, Soeda-cho, Fukakura, 24 September 2018, <italic>Koji Tanaka STG00474</italic> (KYO, herbarium sheet and spirit collection labelled as the same specimen); Kaho-cho, Mt. Kosyo, 4 May 1980, <italic>T. Sera HIBG12487</italic> (HIBG). <bold>Shikoku District</bold>—Ehime Pref.: Siyo-shi, Nomura-cho, Komatsu, 9 May 1981, <italic>H. Yoshioka HIBG4684</italic> (HIBG). Kochi Pref.: Agawa-gun, along Nano River, 21 July 1888, <italic>s.n.</italic> (TI); Takaoka-gun, Niyodo-mura, 13 September 1962, <italic>G. Murata s.n.</italic> (KYO); Bandamori, September 1889, <italic>T. Makino s.n.</italic> (MAK); Aki-gun, Kitagawa-mura, date unknown 1886, <italic>S. Watanabe s.n.</italic> (MAK); Kami-shi, Kahoku-cho, 17 September 2015, <italic>H. Takeuchi &amp; K. Suetsugu KS208</italic> (KYO, spirit collection); Kami-shi, Kahoku-cho, 14 September 2016, <italic>K. Suetsugu STG00385</italic> (KYO, spirit collection); Kami-shi, Kahoku-cho, 28 September 2021, <italic>H. Takeuchi G161-1</italic> (KYO, herbarium sheet and spirit collection labeled as the same specimen); Muroto-shi, Sakihama-cho, 15 September 1974, <italic>S. Takafuji s.n.</italic> (KYO); Hata-gun, Hashigami-mura, 25 September 1914, <italic>H. Yamaguchi s.n.</italic> (TNS); Nyodogawa-cho, along Nakano River, 29 September 2020, <italic>S. Hyodo KS767</italic> (KYO, spirit collection). <bold>Chugoku District</bold>—Yamaguchi Pref.: Abu-gun, Akiragi-mura, 24 September 1919, <italic>S. Nikai s.n.</italic> (TNS). Hiroshima Pref.: Otake-shi, Kuritani-cho, Kokuribayashi, 9 September 2021, <italic>K. Takeuchi et al. HIBG25924</italic> (HIBG); Otake-shi, Kuritani-cho, Kokuribayashi, 9 September 2021 <italic>K. Takeuchi et al. HIBG25925</italic> (HIBG); Otake-shi, Kuritani-cho, Kokuribayashi, 9 September 2021, <italic>K. Takeuchi et al. HIBG25926</italic> (HIBG). Hyogo Pref.: Miki-shi, Fukui, 11 September 2021, <italic>K. Umeki s.n.</italic> (HYO). <bold>Kinki District</bold>—Nara Pref.: Totsukawa-mura. 26 September 2009, <italic>K. Suetsugu KS207</italic> (TNS); Yoshino-gun, Totsukawa-mura, 2 March 2017, <italic>K. Suetsugu STG00182</italic> (KYO); Yoshino-gun, Totsukawa-mura, 18 July 2018, <italic>K. Suetsugu STG00451</italic> (KYO). Wakayama Pref.: Nishimuro-gun, Kawazoe-mura, 23 September 1927, <italic>N. Nakashima s.n.</italic> (TI); Shingu-shi, Dorohaccho, 7 November 1950, <italic>G. Nakai 5020</italic> (KYO); Mt. Koya, 24–25 September 1955, <italic>G. Murata s.n.</italic> (KYO); Higashimuro-gun, Nachikatsuura-cho, September 1904, <italic>K. Minakata s.n.</italic> (MAK); Higashimuro-gun, Kogagawa-cho, 10 October 2021, <italic>Y. Takada s.n.</italic> (MAK); Arida-gun, Aridagawa-cho, Kusumoto, 29 September 2013, <italic>A. Naitou 1592</italic> (AICH). Mie Pref.: Kihoh-cho, Ainotani, 27 April 2009, <italic>K. Suetsugu &amp; T. Tonda KS206</italic> (KYO); along Choshi River, 25 September 1955, <italic>K. Iwatsuki s.n.</italic> (KYO); Inabe-shi, Hokusei-cho, Betsumyo, 4 October 2013, <italic>Y. Deguchi s.n.</italic> (AICH). <bold>Chubu District</bold>—Gifu Pref.: Ena-shi, 16 September 2018, <italic>K. Iwahori STG00478</italic> (KYO, herbarium sheet and spirit collection labelled as the same specimen). Aichi Pref.: locality unknown, September 1897, collector unknown (KYO); Toyohashi-shi, Iwasaki-cho, Nagao, 28 September 2020, <italic>Y. Kitada KS871</italic> (KYO, spirit collection); Atsumi-gun, Atsumi-cho, Takaki, 24 September 2001, <italic>M. Kobayashi 73668</italic> (AICH); Higashikamo-gun, Asahi-cho, Yawata, 22 August 1992, <italic>S. Serizawa 62497</italic> (AICH); Toyota-shi, Sasabara-cho, 28 August 1991, <italic>S. Serizawa 60088</italic> (AICH); Toyota-shi, Tamomi-cho, Fujibora, 10 September 2007, <italic>S. Serizawa 82210</italic> (AICH); Nukata-gun, Kota-cho, Fukozu, 22 September 1995, <italic>R. Kaneko 1275</italic> (AICH); Hazu-gun, Kira-cho, Madarame, 11 March 1991, <italic>H. Okada 28</italic> (AICH); Seto-shi, Kawahira-cho, 12 September 1999, <italic>T. Tsukamoto 2833</italic> (AICH); Seto-shi, Sono-cho, 6 September 1999, <italic>T. Tsukamoto 2828</italic> (AICH); Seto-shi, Sono-cho, 25 September 2000, <italic>T. Tsukamoto 2924</italic> (AICH); Seto-shi, Anada-cho, 20 September 1992, <italic>O. Hibino 856</italic> (AICH); Seto-shi, Umagajo-cho, 26 September 1992, <italic>T. Tsukamoto 397</italic> (AICH); Seto-shi, Higashiyamaji-cho, 10 September 1998, <italic>T. Tsukamoto 2701</italic> (AICH); Seto-shi, Hirokute-cho, 21 September 1999, <italic>S. Serizawa 76414</italic> (AICH); Seto-shi, Uenoyama-cho, 20 September 2000, <italic>T. Tsukamoto 2921</italic> (AICH); Owariasahi-shi, Hirako-cho, 23 September 2013, <italic>M. Muramathu 27088</italic> (AICH); Komaki-shi, Oyama, 29 April 1997, <italic>M. Kobayashi 60932</italic> (AICH); Kasugai-shi, Hazama-cho, 18 September 2005, <italic>K. Yamada 1256</italic> (AICH); Nagoya-shi, Moriyama-ku, Togoku, 13 September 2008, <italic>S. Serizawa 83258</italic> (AICH); Nagoya-shi, Moriyama-ku, Kikko, 19 July 2017, <italic>S. Serizawa 92748</italic> (AICH). Shizuoka Pref.: Kosai-shi, Tame, 23 September 1995, <italic>U. Naitou 5558</italic> (AICH). <bold>Kanto District</bold>—Kanagawa Pref.: Sagamihara-shi, Midori-ku, 23 October 2010, <italic>M. Nagai s.n.</italic> (SCM). Tokyo Metropolis: Hachijo Island, 9 October 1974, <italic>T. Nakaike 50067</italic> (TNS).</p></tp:treatment-sec><tp:treatment-sec sec-type="notes" id="SECID0ELJAI"><title>Note.</title><p>Although <xref ref-type="bibr" rid="B30">Oh et al. (2022)</xref> noted that <italic><tp:taxon-name><tp:taxon-name-part taxon-name-part-type="genus" reg="Goodyera">G.</tp:taxon-name-part><tp:taxon-name-part taxon-name-part-type="species" reg="crassifolia">crassifolia</tp:taxon-name-part></tp:taxon-name></italic> is restricted to two offshore islands of the Korean peninsula and to a few locations in Japan, we have recognized many other new localities in Japan. Notably, all the <italic><tp:taxon-name><tp:taxon-name-part taxon-name-part-type="genus" reg="Goodyera">G.</tp:taxon-name-part><tp:taxon-name-part taxon-name-part-type="species" reg="crassifolia">crassifolia</tp:taxon-name-part></tp:taxon-name></italic> herbarium specimens (except the SCM specimen treated as <tp:taxon-name><tp:taxon-name-part taxon-name-part-type="genus" reg="Goodyera">G.</tp:taxon-name-part><tp:taxon-name-part taxon-name-part-type="hybrid-sign">×</tp:taxon-name-part><tp:taxon-name-part taxon-name-part-type="species" reg="tamnaensis">tamnaensis</tp:taxon-name-part></tp:taxon-name>) have been annotated as <italic><tp:taxon-name><tp:taxon-name-part taxon-name-part-type="genus" reg="Goodyera">G.</tp:taxon-name-part><tp:taxon-name-part taxon-name-part-type="species" reg="schlechtendaliana">schlechtendaliana</tp:taxon-name-part></tp:taxon-name></italic>. Therefore, <italic><tp:taxon-name><tp:taxon-name-part taxon-name-part-type="genus" reg="Goodyera">G.</tp:taxon-name-part><tp:taxon-name-part taxon-name-part-type="species" reg="crassifolia">crassifolia</tp:taxon-name-part></tp:taxon-name></italic> may have been misidentified as <italic><tp:taxon-name><tp:taxon-name-part taxon-name-part-type="genus" reg="Goodyera">G.</tp:taxon-name-part><tp:taxon-name-part taxon-name-part-type="species" reg="schlechtendaliana">schlechtendaliana</tp:taxon-name-part></tp:taxon-name></italic> in the other areas. Extensive surveys during the flowering season are needed to elucidate the distribution of <italic><tp:taxon-name><tp:taxon-name-part taxon-name-part-type="genus" reg="Goodyera">G.</tp:taxon-name-part><tp:taxon-name-part taxon-name-part-type="species" reg="crassifolia">crassifolia</tp:taxon-name-part></tp:taxon-name></italic>.</p></tp:treatment-sec><ref-list><ref id="B30"><mixed-citation xmlns:xlink="http://www.w3.org/1999/xlink" xlink:type="simple"><person-group><name name-style="western"><surname>Oh</surname><given-names>S-H</given-names></name><name name-style="western"><surname>Suh</surname><given-names>H-J</given-names></name><name name-style="western"><surname>Seo</surname><given-names>S-W</given-names></name><name name-style="western"><surname>Chung</surname><given-names>K-S</given-names></name><name name-style="western"><surname>Yukawa</surname><given-names>T</given-names></name></person-group> (<year>2022</year>) <article-title>A new species of <italic><tp:taxon-name><tp:taxon-name-part taxon-name-part-type="genus">Goodyera</tp:taxon-name-part></tp:taxon-name></italic> (<tp:taxon-name><tp:taxon-name-part taxon-name-part-type="family">Orchidaceae</tp:taxon-name-part></tp:taxon-name>: <tp:taxon-name><tp:taxon-name-part taxon-name-part-type="subfamily">Orchidoideae</tp:taxon-name-part></tp:taxon-name>) from Korea and Japan.</article-title><source>Journal of Plant Biology</source><volume>65</volume>(<issue>5</issue>): <fpage>357</fpage>–<lpage>363</lpage>. <ext-link xlink:href="10.1007/s12374-022-09358-1" ext-link-type="doi" xlink:type="simple">https://doi.org/10.1007/s12374-022-09358-1</ext-link></mixed-citation></ref></ref-list></tp:taxon-treatment>
