# Supplementary material for: ﻿Morphological, ecological, and molecular phylogenetic approaches reveal species boundaries and evolutionary history of Goodyeracrassifolia (Orchidaceae, Orchidoideae) and its closely related taxa
Source: PhytoKeys. 2022 Nov 4;212:111–34. doi: 10.3897/phytokeys.212.91536 (PMC9836457; doi:10.3897/phytokeys.212.91536)
Supplement: Supplementary material 1 — Newly collected materials used for morphological, cytological and MIG-seq analysis [file phytokeys-212-111_article-91536__-s001.xls]

## Sheet: Table S1
Table S1. Newly collected materials used for morphological, cytological and MIG-seq analysis.
Scientific name	Sample ID	Herbarium deposited	Collector	Collection date	Sampling locality	Population code	Morphology	Cytology	MIG-seq	DRA number
Goodyera similis	STG00395	KYO	Kenji Suetsugu & Takuto Shitara	2016-09-18	Japan: Tokyo, Kozushima	KOZ	〇		〇	DRA011506
Goodyera similis	STG00396		Kenji Suetsugu & Takuto Shitara	2016-09-18	Japan: Tokyo, Kozushima	KOZ	〇		〇	DRA011506
Goodyera similis	STG00398		Kenji Suetsugu & Takuto Shitara	2016-09-18	Japan: Tokyo, Kozushima	KOZ	〇		〇	DRA011506
Goodyera similis	STG00399		Kenji Suetsugu & Takuto Shitara	2016-09-18	Japan: Tokyo, Kozushima	KOZ	〇		〇	DRA011506
Goodyera similis	STG00400		Kenji Suetsugu & Takuto Shitara	2016-09-18	Japan: Tokyo, Kozushima	KOZ	〇		〇	DRA011506
Goodyera similis	STG00418		Takuto Shitara	2016-09-25	Japan: Tokyo, Kozushima	KOZ	〇		〇	DRA011506
Goodyera similis	STG00432		Masayuki Ishibashi	2016-09-27	Japan: Tokyo, Kozushima	KOZ	〇		〇	DRA011506
Goodyera similis	STG00463		Masayuki Ishibashi	2017-10-05	Japan: Tokyo, Kozushima	KOZ	〇		〇	DRA011506
Goodyera similis	STG00464		Masayuki Ishibashi	2017-10-05	Japan: Tokyo, Kozushima	KOZ	〇		〇	DRA011506
Goodyera similis	STG00465		Masayuki Ishibashi	2017-10-05	Japan: Tokyo, Kozushima	KOZ	〇		〇	DRA011506
Goodyera similis	STG00466		Masayuki Ishibashi	2017-10-05	Japan: Tokyo, Kozushima	KOZ	〇		〇	DRA011506
Goodyera similis	STG00470		Masayuki Ishibashi	2017-10-05	Japan: Tokyo, Kozushima	KOZ	〇		〇	DRA011506
Goodyera similis	STG00421	KYO	Masayuki Ishibashi	2016-09-13	Japan: Tokyo, Niijima	NJM	〇		〇	DRA011506
Goodyera similis	STG00426		Masayuki Ishibashi	2016-09-22	Japan: Tokyo, Niijima	NJM	〇		〇	DRA011506
Goodyera similis	STG00427	KYO	Masayuki Ishibashi	2016-09-23	Japan: Saitama, Sayama Hills	SYM	〇		〇	DRA011506
Goodyera schlechtendaliana	STG00440		Cultiver	2017-06-07	Japan: Kumamoto, Aso	ASO	〇		〇	DRA011506
Goodyera schlechtendaliana	STG00441		Cultiver	2017-06-07	Japan: Kumamoto, Aso	ASO	〇		〇	DRA011506
Goodyera schlechtendaliana	STG00439	KYO	Koji Tanaka	2016-10-08	Japan: Fukuoka, Kitakyushu, Shindoji	SDJ	〇		〇	DRA011506
Goodyera schlechtendaliana	HT3		Hisanori Takeuchi	2021-07-28	Japan: Kochi, Kami, Kahoku	KAM	〇	〇
Goodyera schlechtendaliana	HT4		Hisanori Takeuchi	2021-07-28	Japan: Kochi, Kami, Kahoku	KAM	〇	〇
Goodyera schlechtendaliana	STG00183	KYO	Kenji Suetsugu	2016-11-03	Japan: Hyogo，Miki	MIK	〇		〇	DRA011506
Goodyera schlechtendaliana	STG00420	KYO	Kenji Suetsugu	2016-10-16	Japan: Hyogo，Kobe, Nada	NAD	〇	〇	〇	DRA011506
Goodyera schlechtendaliana var. yakushimensis	STG00184	SPMN	Kenji Suetsugu	2017-04-05	Japan: Kagoshima, Yakushima-cho	YSC	〇	〇	〇	DRA011506
Goodyera schlechtendaliana var. yakushimensis	STG00185		Kenji Suetsugu	2017-04-05	Japan: Kagoshima, Yakushima-cho	YSC	〇		〇	DRA011506
Goodyera schlechtendaliana var. yakushimensis	STG00186		Kenji Suetsugu	2017-04-05	Japan: Kagoshima, Yakushima-cho	YSC	〇		〇	DRA011506
Goodyera schlechtendaliana var. yakushimensis	STG00401	KYO	Hiroaki Yamashita & Kenji Suetsugu	2016-09-23	Japan: Kagoshima, Yakushima-cho	YSC	〇		〇	DRA011506
Goodyera schlechtendaliana var. yakushimensis	STG00419	KYO	Tatsuki Nishioka	2016-09-16	Japan: Kagoshima, Yakushima-cho	YSC	〇		〇	DRA011506
Goodyera ×tamnaensis	STG00479		Eiji Kurata	ー	Japan: Chiba, Katsuura, Boso	BSO	〇		〇	DRA011506
Goodyera ×tamnaensis	STG00481 (KS556)	TNS	Akiko Sakakibara	2019-01-28	Japan: Chiba, Katsuura, Boso	BSO	〇		〇	DRA011506
Goodyera ×tamnaensis	STG00482		Akiko Sakakibara	2019-01-28	Japan: Chiba, Katsuura, Boso	BSO	〇		〇	DRA011506
Goodyera crassifolia	STG00182	KYO, SPMN	Kenji Suetsugu	2017-03-02	Japan: Nara, Yoshino, Totsukawa	TTK	〇	〇	〇	DRA014540
Goodyera crassifolia	STG00385	KYO	Kenji Suetsugu	2016-09-14	Japan: Kochi, Kami, Kahoku	KAM	〇		〇	DRA014540
Goodyera crassifolia	STG00438	KYO	Koji Tanaka	2016-10-01	Japan: Fukuoka, Tagawa, Soeda, Fukakura	SED	〇		〇	DRA014540
Goodyera crassifolia	KS207	TNS	Kenji Suetsugu	2009-09-26	Japan: Nara, Yoshino, Totsukawa	TTK	〇
Goodyera crassifolia	STG00451	KYO	Kenji Suetsugu	2018-07-18	Japan: Nara, Yoshino, Totsukawa	TTK	〇		〇	DRA014540
Goodyera crassifolia	STG00452		Kenji Suetsugu	2018-07-18	Japan: Nara, Yoshino, Totsukawa	TTK	〇		〇	DRA014540
Goodyera crassifolia	STG00473	KYO	Koji Tanaka	2018-09-23	Japan: Fukuoka, Kitakyushu, Kokuraminami	KKR	〇	〇	〇	DRA014540
Goodyera crassifolia	STG00474	KYO	Koji Tanaka	2018-09-24	Japan: Fukuoka, Tagawa, Soeda, Fukakura	SED	〇	〇	〇	DRA014540
Goodyera crassifolia	STG00475		Koji Tanaka	2018-09-24	Japan: Fukuoka, Tagawa, Soeda, Fukakura	SED	〇		〇	DRA014540
Goodyera crassifolia	STG00476		Koji Tanaka	2018-09-24	Japan: Fukuoka, Tagawa, Soeda, Fukakura	SED	〇		〇	DRA014540
Goodyera crassifolia	STG00478	KYO	Katsumi Iwahori	2018-09-16	Japan: Gifu, Ena	ENA	〇	〇	〇	DRA014540
Goodyera crassifolia	STG00483		Hisanori Takeuchi	2016-11-07	Japan: Kochi, Kami, Kahoku	KAM	〇		〇	DRA014540
Goodyera crassifolia	HT1	KYO	Hisanori Takeuchi	2021-07-28	Japan: Kochi, Kami, Kahoku	KAM	〇	〇
Goodyera crassifolia	KS206	KYO	Kenji Suetsugu & Takashi Honda	2009-04-27	Japan: Mie, Minamimuro, Kihoh	KHO	〇
Goodyera crassifolia	KS208	KYO	Hisanori Takeuchi & Kenji Suetsugu	2015-09-17	Japan: Kochi, Kami, Kahoku	KAM	〇
Goodyera crassifolia	KS209	KYO	Koji Tanaka	2016-09-11	Japan: Fukuoka, Kitakyushu, Kokuraminami	KKR	〇
Goodyera crassifolia	KS767	KYO	Shoji Hyodo	2020-09-29	Japan: Kochi, Niyodogawa	NYD	〇
Goodyera crassifolia	KS871	KYO	Yoshiaki Kitada	2020-09-28	Japan: Aichi, Toyohashi, Iwasaki	IWS	〇
Goodyera crassifolia	Yasuo Takada s.n.	KYO	Yasuo Takada	2021-10-10	Japan: Wakayama, Higashimuro, Kozagawa	HGM	〇
Goodyera crassifolia	G161-1	KYO	Hisanori Takeuchi	2021-09-21	Japan: Kochi, Kami, Kahoku	KAM	〇
